# Supplementary material for: Metagenomic insights into the antibiotic resistomes of typical Chinese dairy farm environments
Source: Front Microbiol. 2022 Sep 28;13:990272. doi: 10.3389/fmicb.2022.990272 (PMC9555277; doi:10.3389/fmicb.2022.990272)
Supplement: Supplementary file 1 [file Table_2.XLSX]

## Sheet: Contents
Supporting Information-Tables
	Contents
Table S1. Farm and Sample information
Table S2. Contigs and ORFs information
Table S3. Top 10 most abundant ARG subtypes
Table S4. ARG subtypes shared by feces and wastewater
Table S5. ARG subtypes shared by feces, wastewater and soil
Table S6. Percentages of antibiotic resistance genes carried by bacterial hosts

## Sheet: Table S1
	Table S1. Farm and sample information
Farm ID	Farm site	Annual population of cows	Sample ID	Sample type	Clean Base(G)
BJSS	Beijing	1,000-1,500	BJSS-F	Feces	11.84
			BJSS-W	Wastewater	14.05
			BJSS-S	Soil	12.26
BJNK	Beijing	600-1,000	BJNK-F	Feces	8.74
			BJNK-W	Wastewater	10.6
			BJNK-S	Soil	10.05
BJDS	Beijing	2,000-3,000	BJDS-F	Feces	8
			BJDS-W	Wastewater	8.37
			BJDS-S	Soil	8.84
TJMD	Tianjin	7,000-8,000	TJMD-F	Feces	11.46
			TJMD-W	Wastewater	11.19
			TJMD-S	Soil	11.43
TJHL	Tianjin	1,000-1,500	THHL-F	Feces	8.31
			THHL-W	Wastewater	9.26
			THHL-S	Soil	11.28
HBZD	Hebei	10,000-13,000	HBZD-F	Feces	8.07
			HBZD-W	Wastewater	9.14
			HBZD-S	Soil	8.93
HBDX	Hebei	5,000-7,000	HBDX-F	Feces	8.75
			HBDX-W	Wastewater	8.08
			HBDX-S	Soil	8.78
Campus	Beijing	/	BC-W	Water	8.55
Campus	Beijing	/	BC-S	Soil	8.28
			Total		224.26
			Average		9.75043

## Sheet: Table S2 
Table S2. Contigs and ORFs information
Sample ID	Contigs		ORFs		ARG-like ORFs	ARG-carrying contigs
	Numbers	Lenth	Numbers	Lenth	Numbers	Numbers
SS-F	142646	1636	326432	650	583	508
NK-F	134858	1621	246532	640	443	368
DS-F	81391	1502	192452	647	549	489
MD-F	85139	1720	462935	633	476	389
HL-F	119788	1538	268943	631	471	389
ZD-F	219740	1625	323954	643	649	578
DX-F	184307	1766	544721	646	576	487
SS-W	112088	1584	327621	640	688	597
NK-W	100810	1643	326112	651	462	376
DS-W	94494	1558	219759	661	400	307
MD-W	51299	1698	230112	658	355	287
HL-W	71249	1554	492164	645	345	259
ZD-W	92646	1615	216487	650	353	278
DX-W	54858	1551	186576	640	343	258
SS-S	61391	1564	156452	647	369	289
NK-S	65139	1610	172935	633	416	329
DS-S	89788	1653	188933	631	373	309
MD-S	69740	1710	193936	643	312	238
HL-S	74307	1651	264727	646	416	337
ZD-S	62088	1702	377637	640	298	207
DX-S	50443	1618	236164	651	412	348
KB-W	64494	1732	339759	661	490	403
KB-S	71320	1743	210103	658	425	314
Total	2154023	37594	6505446	14845	10204	8344
Average	93653.2	1634.52	282845	645.435	443.652	362.783

## Sheet: Table S3
Table S5. Top 10 most abundant ARG subtypes
Sample type	ARGs subtype
Feces	beta_lactam|CfxA2
	tetracycline|tetW
	macrolide-lincosamide-streptogramin|lnuC
	tetracycline|tetQ
	beta_lactam|HMPREF9446_00361
	bacitracin|uppP
	macrolide-lincosamide-streptogramin|mefA
	beta_lactam|BSFG_01962
	beta_lactam|CfxA6
	tetracycline|tet44
Wastewater	macrolide-lincosamide-streptogramin|lnuG
	bacitracin|uppP
	tetracycline|tetM
	tetracycline|tet36
	macrolide-lincosamide-streptogramin|LsaE
	aminoglycoside|str
	macrolide-lincosamide-streptogramin|mefA
	tetracycline|tetT
	macrolide-lincosamide-streptogramin|lnuB
	aminoglycoside|APH(6)-Id
Soil	bacitracin|uppP
	tetracycline|tetC
	beta_lactam|TEM-1
	multidrug|mexK
	sulfonamide|sul2
	quinolone|oqxB
	multidrug|smeE
	sulfonamide|sul1
	aminoglycoside|K531_00085
	aminoglycoside|APH(6)-Id

## Sheet: Table S4
Table S6. ARG subtypes shared by feces and wastewater
ARG type	ARG subtype
aminoglycoside	AAC(6')-Ib9
aminoglycoside	AAC(6')-Ie-APH(2'')-Ia
aminoglycoside	acrD
aminoglycoside	aadA
aminoglycoside	aadA14
aminoglycoside	ANT(3'')-IIc
aminoglycoside	ANT(6)-Ia
aminoglycoside	ANT(6)-Ib
aminoglycoside	ANT(9)-Ia
aminoglycoside	Ant3Ia
aminoglycoside	APH(3')-IIIa
aminoglycoside	APH(6)-Id
aminoglycoside	K531_00085
aminoglycoside	kdpE
aminoglycoside	sat-4
aminoglycoside	SSUD12_1342
aminoglycoside	str
bacitracin	BacA
bacitracin	uppP
beta_lactam	BSFG_01962
beta_lactam	CfxA2
beta_lactam	CfxA6
beta_lactam	HMPREF9296_1218
beta_lactam	HMPREF9446_00361
beta_lactam	mrdA
beta_lactam	OXA-347
chloramphenicol	cat20
chloramphenicol	cat25
chloramphenicol	cat5
chloramphenicol	catB
glycopeptide	vanYG1
macrolide-lincosamide-streptogramin	ErmF
macrolide-lincosamide-streptogramin	lnuB
macrolide-lincosamide-streptogramin	lnuC
macrolide-lincosamide-streptogramin	lnuD
macrolide-lincosamide-streptogramin	lnuG
macrolide-lincosamide-streptogramin	LsaE
macrolide-lincosamide-streptogramin	mefA
macrolide-lincosamide-streptogramin	mel
macrolide-lincosamide-streptogramin	mphB
macrolide-lincosamide-streptogramin	VatB
macrolide-lincosamide-streptogramin	vgb
multidrug	acrB
multidrug	acrE
multidrug	acrF
multidrug	cpxA
multidrug	CRP
multidrug	emrb
multidrug	H-NS
multidrug	mdtb
multidrug	mdtE
multidrug	mdtF
multidrug	mdtG
multidrug	mdtH
multidrug	msbA
multidrug	smeE
mupirocin	ileS
polymyxin	PmrE
quinolone	mfd
quinolone	patA
rifampin	rphB
streptothricin	sat-1
sulfonamide	leuO
sulfonamide	sul1
sulfonamide	sul2
tetracycline	tet32
tetracycline	tet36
tetracycline	tet40
tetracycline	tet44
tetracycline	tetAP
tetracycline	tetB(P)
tetracycline	tetC
tetracycline	tetM
tetracycline	tetO
tetracycline	tetPA
tetracycline	tetQ
tetracycline	tetT
tetracycline	tetW
tetracycline	tetX
trimethoprim	dfrE

## Sheet: Table S5
Table S7. ARG subtypes shared by feces, wastewater and soil
ARG type	ARG subtype
aminoglycoside	aadA
aminoglycoside	APH(6)-Id
aminoglycoside	K531_00085
aminoglycoside	sat-4
bacitracin	BacA
bacitracin	uppP
macrolide-lincosamide-streptogramin	ErmF
multidrug	acrB
multidrug	mdtb
multidrug	smeE
mupirocin	ileS
sulfonamide	sul1
sulfonamide	sul2
tetracycline	tetC
tetracycline	tetX
12

## Sheet: Table S6
Table S8. Percentages of antibiotic resistance genes carried by bacterial hosts
	Feces					Wastewater					Soil
	Bacteroides(59.90%)	Bifidobacterium(9.10%)	Escherichia(4.52%)	Streptococcus(4.04%)	Campylobacter(3.62%)	Bacteroides(27.60%)	Enterococcus(11.12%)	Streptococcus(6.48%)	Acinetobacter(5.66%)	Pseudomonas(4.15%)	Luteimonas(18.33%)	Enterococcus(18.03%)	Escherichia(16.46%)	Lysobacter(8.52%)	Pseudomonas(6.86%)
aminoglycoside	0.033909	0.020677	0.152096	0	0.0466111	0.0202612	0.111441	0.0225716	0.141495	0.238835	0	0.0465239	0	0	0
bacitracin	0.0538887	0	0.0360546	0	0	0.0175054	0.0219349	0	0.104358	0.379759	1	0	0	0	0
beta-lactam	0.680229	0	0.0156283	0	0.235194	0.483737	0	0	0.0153278	0.0326421	0	0	1	0	0
chloramphenicol	0	0	0	0	0	0	0.0107174	0	0.00852481	0.00684704	0	0	0	0	0.065013
fosmidomycin	0	0	0.0327863	0	0	0	0	0	0	0	0	0	0	0	0
kasugamycin	0	0	0.0105571	0	0	0	0	0	0	0	0	0	0	0	0
macrolide-lincosamide-streptogramin	0.0914087	0	0.0201837	0.810996	0	0.109905	0.659445	0.545761	0.132034	0.0199596	0	0	0	0	0
multidrug	0	0	0.538508	0	0	0	0	0	0.27669	0.133666	0	0	0	1	0.934987
mupirocin	0	0.428322	0	0	0	0	0	0	0	0.0920094	0	0	0	0	0
peptide	0	0	0.00609351	0	0	0	0	0	0	0	0	0	0	0	0
polymyxin	0	0	0.0453902	0	0	0	0	0	0	0	0	0	0	0	0
quinolone	0	0	0.0385297	0	0	0	0	0	0	0	0	0	0	0	0
sulfonamide	0	0	0.0560937	0	0	0	0	0	0.173202	0.066498	0	0	0	0	0
tetracycline	0.140155	0.551001	0.0480797	0.189004	0.718194	0.368592	0.14637	0.431667	0.148368	0	0	0.953476	0	0	0
trimethoprim	0.000410065	0	0	0	0	0	0.0500909	0	0	0.0297837	0	0	0	0	0
